# Supplementary material for: Cardiac Rehabilitation in Patients with Implantable Cardioverter-Defibrillators: A Systematic Review and Meta-Analysis of Randomized Controlled Trials and TSA
Source: Biomedicines. 2026 Jan 18;14(1):207. doi: 10.3390/biomedicines14010207 (PMC12839275; doi:10.3390/biomedicines14010207)
Supplement: Supplementary file 1 [file biomedicines-14-00207-s001.zip]

Archive with 1 entries (1 files):
- biomedicines-4094201-supplementary.pdf
